# Supplementary material for: Field evaluation of the diagnostic performance of EasyScan GO: a digital malaria microscopy device based on machine-learning
Source: Malar J. 2022 Apr 12;21:122. doi: 10.1186/s12936-022-04146-1 (PMC9004086; doi:10.1186/s12936-022-04146-1)
Supplement: Supplementary file 5 — Additional file 5. Study Enrolment. [file 12936_2022_4146_MOESM5_ESM.xlsx]

## Sheet: Additional Table 5
Additional Table 5. Study enrolment and characteristics (n=2,250).
Site	Study design	Parasite density estimation	WBC count/µL	RBC count/µL	Microscope specifications
Bangladesh	Sub-study, Prospective	HPF method	-	-	FN 20
Brazil	Sub-study, Prospective	HPF method	-	-	FN 18
Burkina Faso	Stand-alone, Prospective	HPF method	-	-	FN 20
Cambodia	Sub-study, Prospective	WBC method	Assumed count (8000/µL)	Assumed count (5000000/µL)	FN 18
Congo	Stand-alone, Prospective	WBC method	Actual count	Actual count	FN 18
Kenya	Stand-alone, Prospective	WBC method	Actual count	Actual count	FN 18
Nepal	Sub-study, Prospective	WBC method	Actual count	Actual count	FN 18
Senegal	Sub-study, Prospective	WBC method	Assumed count (8000/µL)	Assumed count (5000000/µL)	FN 18
South Africa	Sub-study, Retrospective	WBC method	Assumed count (8000/µL)	Assumed count (5000000/µL)	FN 22
Thailand	Stand-alone, Prospective	WBC method	Actual count	Actual count	FN 18
Uganda	Stand-alone, Prospective	HPF method	-	-	FN 18
FN, Field number
** All sites used 200 HPF for declaring slide negative
