# Supplementary material for: Field evaluation of the diagnostic performance of EasyScan GO: a digital malaria microscopy device based on machine-learning
Source: Malar J. 2022 Apr 12;21:122. doi: 10.1186/s12936-022-04146-1 (PMC9004086; doi:10.1186/s12936-022-04146-1)
Supplement: Supplementary file 6 — Additional file 6. Site Specific Results. [file 12936_2022_4146_MOESM6_ESM.xlsx]

## Sheet: Additional Table 6
Additional Table 6. Site specific EasyScan Go diagnostic performance using expert microscopy as the reference standard.
Site	Slides, N (Pos, Neg)	Sensitivity, % (95% CI)	Specificity, % (95% CI)
First tier sites
A	98 (37, 61)	86.5 (71.2-95.5)	98.4 (91.2-100)
B	164 (84, 80)	98.8 (93.5-100)	91.3 (82.8-96.4)
C	205 (104, 101)	93.3 (86.6-97.3)	93.1 (86.2-97.2)
D	95 (43, 52)	85.7 (71.5-94.6)	88.2 (76.1-95.6)
E	237 (105, 132)	80.0 (71.1-87.2)	65.9 (57.2-73.9)
F	140 (50, 90)	84.0 (70.9-92.8)	78.9 (69.0-86.8)
G	370 (80, 290)	93.8 (86.0-97.9)	85.9 (81.3-89.7)
H	157 (83, 74)	86.7 (77.5-93.2)	93.2 (84.9-97.8)
Second tier sites
I	158 (81, 77)	82.7 (72.7-90.2)	50.6 (39.0-62.2)
J	201 (110, 91)	99.1 (95.0-100)	47.3 (36.7-58.0)
K	329 (153, 176)	96.7 (92.5-98.9)	54.0 (46.3-61.5)
